# Supplementary material for: Aedes albopictus Sterile Male Production: Influence of Strains, Larval Diet and Mechanical Sexing Tools
Source: Insects. 2022 Oct 3;13(10):899. doi: 10.3390/insects13100899 (PMC9604197; doi:10.3390/insects13100899)
Supplement: Supplementary file 1 [file insects-13-00899-s001.zip]

Archive with 1 entries (1 files):
- insects-1924324-supplementary.xlsx
