# Supplementary material for: Aedes albopictus Sterile Male Production: Influence of Strains, Larval Diet and Mechanical Sexing Tools
Source: Insects. 2022 Oct 3;13(10):899. doi: 10.3390/insects13100899 (PMC9604197; doi:10.3390/insects13100899)
Supplement: Supplementary file 1 [file insects-13-00899-s001.zip › insects-1924324-supplementary.xlsx]

## Sheet: Foglio1
STRAIN	DIET	SEXING_TOOL	L1_PRODUCTIVITY	MALE_PRODUCTIVITY_YIELD	MALE_PRODUCTIVITY_YIELD_CORRECTED	RESIDUAL_FEMALE_PRESENCE
IT	IAEA-BY	Sieve	16.2	32.4	29.1697	9.97
IT	IAEA-BY	Sieve	15.7	31.4	29.3778	6.44
IT	IAEA-BY	Sieve	15.6	31.2	26.8507	13.94
IT	IAEA-BY	Sieve	6.7	13.4	12.3293	7.99
ME	IAEA-BY	Sieve	13.4	26.8	26.4141	1.44
ME	IAEA-BY	Sieve	18.8	37.6	36.4382	3.09
ME	IAEA-BY	Sieve	21.3	42.6	40.3166	5.36
ME	IAEA-BY	Sieve	20	40	38.728	3.18
ME	IAEA-BY	Sieve	19	38	37.2628	1.94
ME	IAEA-BY	Sieve	20.5	41	39.5035	3.65
ME	IAEA-BY	Sieve	18.8	37.6	36.551	2.79
ME	IAEA-BY	Sieve	16.1	32.2	31.1664	3.21
ME	IAEA-BY	Sieve	13.4	26.8	26.1568	2.4
ME	IAEA-BY	Sieve	24.1	48.2	45.7563	5.07
ME	IAEA-BY	Sieve	10.7	21.4	21.4	0
ME	IAEA-BY	Sieve	11.1	22.2	22.0868	0.51
GR	IAEA-BY	Sieve	18.8	37.6	36.6224	2.6
GR	IAEA-BY	Sieve	16.1	32.2	31.1857	3.15
GR	IAEA-BY	Sieve	15.2	30.4	29.2843	3.67
GR	IAEA-BY	Sieve	13.4	26.8	26.5936	0.77
GR	IAEA-BY	Sieve	8.2	16.4	16.1245	1.68
GR	IAEA-BY	Sieve	7.7	15.4	14.7193	4.42
DE	IAEA-BY	Sieve	13.9	27.8	27.6721	0.46
DE	IAEA-BY	Sieve	16.7	33.4	33.1528	0.74
DE	IAEA-BY	Sieve	20.8	41.6	39.2413	5.67
DE	IAEA-BY	Sieve	18.9	37.8	36.5715	3.25
DE	IAEA-BY	Sieve	16.4	32.8	31.4519	4.11
DE	IAEA-BY	Sieve	16.9	33.8	32.1742	4.81
DE	IAEA-BY	Sieve	15	30	28.689	4.37
DE	IAEA-BY	Sieve	12.5	25	24.6225	1.51
DE	IAEA-BY	Sieve	11.9	23.8	22.967	3.5
DE	IAEA-BY	Sieve	11.9	23.8	23.1479	2.74
DE	IAEA-BY	Sieve	13.5	27	25.5258	5.46
DE	IAEA-BY	Sieve	10.4	20.8	19.9306	4.18
DE	IAEA-BY	Sieve	7.5	15	14.874	0.84
DE	IAEA-BY	Sieve	6.3	12.6	12.2107	3.09
DE	IAEA-BY	Sieve	9.4	18.8	18.5537	1.31
GR	IAEA-BY	Fay-Morlan	25	50	49.53	0.94
GR	IAEA-BY	Fay-Morlan	24	48	47.8752	0.26
GR	IAEA-BY	Fay-Morlan	13	26	25.87	0.5
GR	IAEA-BY	Fay-Morlan	20	40	39.816	0.46
GR	IAEA-BY	Fay-Morlan	22	44	44	0
GR	IAEA-BY	Fay-Morlan	25	50	49.44	1.12
GR	IAEA-BY	Fay-Morlan	20	40	39.528	1.18
GR	IAEA-BY	Fay-Morlan	17.5	35	35	0
GR	BLP-BY	Fay-Morlan	30	60	59.148	1.42
GR	BLP-BY	Fay-Morlan	20	40	38.812	2.97
GR	BLP-BY	Fay-Morlan	28.5	57	55.8828	1.96
GR	BLP-BY	Fay-Morlan	22.5	45	44.64	0.8
GR	BLP-BY	Fay-Morlan	25	50	48.355	3.29
GR	BLP-BY	Fay-Morlan	17.2	34.4	33.1444	3.65
GR	BLP-BY	Fay-Morlan	19.7	39.4	39.0612	0.86
GR	BLP-BY	Fay-Morlan	21.9	43.8	43.3007	1.14
GR	SLP-BY	Fay-Morlan	10.9	21.8	21.6997	0.46
GR	SLP-BY	Fay-Morlan	13.4	26.8	26.5052	1.1
GR	SLP-BY	Fay-Morlan	21.9	43.8	43.2043	1.36
GR	SLP-BY	Fay-Morlan	18.8	37.6	36.5246	2.86
GR	SLP-BY	Fay-Morlan	16.6	33.2	31.9749	3.69
GR	SLP-BY	Fay-Morlan	16.3	32.6	32.1599	1.35
GR	SLP-BY	Fay-Morlan	17.2	34.4	33.8806	1.51
IT	IAEA-BY	Fay-Morlan	19.2	38.4	37.8394	1.46
IT	BLP-BY	Fay-Morlan	20	40	39.512	1.22
IT	BLP-BY	Fay-Morlan	8	16	15.2256	4.84
IT	BLP-BY	Fay-Morlan	23.3	46.6	44.4378	4.64
IT	BLP-BY	Fay-Morlan	9.2	18.4	18.1111	1.57
IT	BLP-BY	Fay-Morlan	20	40	38.14	4.65
IT	BLP-BY	Fay-Morlan	17.7	35.4	34.9363	1.31
IT	BLP-BY	Fay-Morlan	16.7	33.4	32.3145	3.25
IT	SLP-BY	Fay-Morlan	9.2	18.4	17.6438	4.11
IT	SLP-BY	Fay-Morlan	11.7	23.4	23.0162	1.64
IT	SLP-BY	Fay-Morlan	15	30	28.611	4.63
IT	SLP-BY	Fay-Morlan	12.5	25	24.4775	2.09
IT	SLP-BY	Fay-Morlan	6.7	13.4	13.1615	1.78
DE	IAEA-BY	Fay-Morlan	18.3	36.6	36.0254	1.57
DE	IAEA-BY	Fay-Morlan	14	28	28	0
DE	IAEA-BY	Fay-Morlan	5	10	10	0
DE	IAEA-BY	Fay-Morlan	16.7	33.4	33.0994	0.9
DE	BLP-BY	Fay-Morlan	25	50	49.58	0.84
DE	BLP-BY	Fay-Morlan	13	26	25.35	2.5
DE	BLP-BY	Fay-Morlan	18.3	36.6	36.1754	1.16
DE	BLP-BY	Fay-Morlan	16.7	33.4	31.6231	5.32
DE	BLP-BY	Fay-Morlan	21.7	43.4	43.0224	0.87
DE	BLP-BY	Fay-Morlan	18.3	36.6	35.707	2.44
DE	SLP-BY	Fay-Morlan	18.3	36.6	36.6	0
DE	SLP-BY	Fay-Morlan	13.3	26.6	26.326	1.03
DE	SLP-BY	Fay-Morlan	13.3	26.6	26.3792	0.83
DE	SLP-BY	Fay-Morlan	9.2	18.4	17.8406	3.04
DE	SLP-BY	Fay-Morlan	14.2	28.4	28.2182	0.64
DE	SLP-BY	Fay-Morlan	8.3	16.6	16.4473	0.92
IT	IAEA-BY	Fay-Morlan	12.5	25	25	0
IT	IAEA-BY	Fay-Morlan	13.9	27.8	27.7055	0.34
ME	IAEA-BY	Fay-Morlan	18.3	36.6	36.4646	0.37
ME	IAEA-BY	Fay-Morlan	15	30	29.625	1.25
ME	IAEA-BY	Fay-Morlan	7.4	14.8	14.4936	2.07
ME	IAEA-BY	Fay-Morlan	17.9	35.8	35.6389	0.45
ME	IAEA-BY	Fay-Morlan	22	44	44	0
ME	IAEA-BY	Fay-Morlan	18	36	35.8596	0.39
ME	IAEA-BY	Fay-Morlan	16	32	31.872	0.4
ME	IAEA-BY	Fay-Morlan	30	60	59.31	1.15
ME	IAEA-BY	Fay-Morlan	21.7	43.4	41.9027	3.45
